# Supplementary material for: Fabrication of PEG-PLGA Microparticles with Tunable Sizes for Controlled Drug Release Application
Source: Molecules. 2023 Sep 18;28(18):6679. doi: 10.3390/molecules28186679 (PMC10534673; doi:10.3390/molecules28186679)
Supplement: Supplementary file 1 [file molecules-28-06679-s001.zip]

Archive with 1 entries (1 files):
- molecules-2549071-supplementary.pdf
